# Supplementary material for: The Members of the Highly Diverse Crassostrea gigas Integrin Family Cooperate for the Generation of Various Immune Responses
Source: Front Immunol. 2020 Jul 23;11:1420. doi: 10.3389/fimmu.2020.01420 (PMC7390872; doi:10.3389/fimmu.2020.01420)
Supplement: Supplementary file 3 [file Table_3.xls]

## Sheet: Sheet1
Table S3. The detailed information of primers used in the present study.
Primer purpose	Primer name	Sequence (5’-3’)
Cloning primers	P1 (oligo (dT)-adaptor)	GGCCACGCGTCGACTAGTACT17
	P2 (CGI_10005638-cF)	AAAGGAGATTCGTCAGCGCA
	P3 (CGI_10005638-cR)	AGTTCGTGGTATGAAGCGCA
	P4 (CGI_10008246-cF)	ATCGGTAGCGGCTTCGGACA
	P5 (CGI_10008246-cR)	TATTTATATCAGCAGCAAGT
	P6 (CGI_10010727-cF)	CGTTTTGACACAGGCTGCAA
	P7 (CGI_10010727-cR)	AGAGAGAACAAATGCTCTGC
	P8 (CGI_10012356-cF)	GTCGACCCAGCTCAACAAGA
	P9 (CGI_10012356-cR)	GGCATCCAGGGTCCAGAAAA
	P10 (CGI_10012568-cF)	GAGACGAACATTGCCAGCCC
	P11 (CGI_10012568-cR)	ATGCCTAAATCAATTTTTTTTG
	P12 (CGI_10013155-cF)	GAGACAAGTCCTGGAGCCAC
	P13 (CGI_10013155-cR)	CCAGCGGGTTTACTGAGGTT
	P14 (CGI_10021391-cF)	ACCTAGCGGAGTGTTTGAGC
	P15 (CGI_10021391-cR)	AATCGAAAACGACCCCACGA
	P16 (CGI_10023513-cF)	GGAGAAGTACTAATCACGGA
	P17 (CGI_10023513-cR)	TAAAACCCCCGCTTGTACCC
	P18 (CGI_10012179-cF)	GTAAACACCACGGGGAACCA
	P19 (CGI_10012179-cR)	AATTGCTGACCCTCTGGTCG
	P20 (CGI_10012180-cF)	GTTGCTGTACGCCTCCGATA
	P21 (CGI_10012180-cR)	TGGTCCTCCACAAAGCATCC
	P22 (CGI_10014761-cF)	CAACGTCTCAACGAGCTTGC
	P23 (CGI_10014761-cR)	CCTATAACTTTCGCCGATTA
Recombination primers	P24 (CGI_10005638-rF)	GAATTCAAAGGAGATTCGTCAGCG
	P25 (CGI_10005638-rR)	CTCGAGGTTCGTGGTATGAAGCGC
	P26 (CGI_10008246-rF)	GAATTCATCGGTAGCGGCTTCGGA
	P27 (CGI_10008246-rR)	CTCGAGATTTATATCAGCAGCAAG
	P28 (CGI_10010727-rF)	GAATTCCGTTTTGACACAGGCTGC
	P29 (CGI_10010727-rR)	CTCGAGGTTAACAGAACACTCTAC
	P30 (CGI_10012356-rF)	GAATTCTCGACCCAGCTCAACAAG
	P31 (CGI_10012356-rR)	CTCGAGAACCAAATCTTTGTATGT
	P32 (CGI_10012568-rF)	GGAATTCTTGCCAGCCCCATTTGTC
	P33 (CGI_10012568-rR)	CCGCTCGAGTATGCCTAAATCAATTTT
	P34 (CGI_10013155-rF)	GAATTCGACAAGTCCTGGAGCCAC
	P35 (CGI_10013155-rR)	CTCGAGAGCGGGTTTACTGAGGTT
	P36 (CGI_10021391-rF)	GAATTCCCTAGCGGAGTGTTTGAG
	P37 (CGI_10021391-rR)	CTCGAGAATCGAAAACGACCCCAC
	P38 (CGI_10023513-rF)	GAATTCGTACTAATCACGGATACA
	P39 (CGI_10023513-rR)	CTCGAGGTAAAACCCCCGCTTGTA
	P40 (CGI_10012179-rF)	GAATTCGTAAACACCACGGGGAAC
	P41 (CGI_10012179-rR)	CTCGAGATTGCTGACCCTCTGGTC
	P42 (CGI_10012180-rF)	CGCGGATCCTTGCTGTACGCCTCCGAT
	P43 (CGI_10012180-rR)	ATAAGAATGCGGCCGCTGGTCCTCCACAAAGCAT
	P44 (CGI_10014761-rF)	GAATTCCAACGTCTCAACGAGCTTGC
	P45 (CGI_10014761-rR)	CTCGAGCCTATAACTTTCGCCGATTA
qPCR primers	P46 (CGI_10012179-qF)	GGGAACCAAGACGCCACA
	P47 (CGI_10012179-qR)	CGCCGATCACAAAGATTACATT
	P48 (CGI_10012180-qF)	CAAGTTGGCTACGTTACTG
	P49(CGI_10012180-qR)	TCCTCGCTGTCTTCATTC
	P50 (CGI_10014761-qF)	TATTCCTTTATTCACCGCCTAT
	P51 (CGI_10014761-qR)	CCCAGCCAACCTTCCATC
	P52 (CGI_10012356-qF)	ATTACTGGCTGGACCTTA
	P53 (CGI_10012356-qR)	TGAACCATTCCCATAAGT
	P54 (CGI_10012568-qF)	TATTTGGCGTCCATAACA
	P55 (CGI_10012568-qR)	ACCCACGACATTTGAAGA
	P56 (CGI_10013155-qF)	CGCCTTCGGAACTGACCT
	P57 (CGI_10013155-qR)	GCCGTGGAACAAATAAATGG
	P58 (CGI_10021391-qF)	AGCGGAGTGTTTGAGCAG
	P59 (CGI_10021391-qR)	TCGTTTCGATTGGGAAGT
	P60 (CGI_10023513-qF)	GAGTTACTTTGGCTCCGTTCT
	P61 (CGI_10023513-qR)	TCCCTGCTCCTCATTGGT
