# Supplementary material for: The Members of the Highly Diverse Crassostrea gigas Integrin Family Cooperate for the Generation of Various Immune Responses
Source: Front Immunol. 2020 Jul 23;11:1420. doi: 10.3389/fimmu.2020.01420 (PMC7390872; doi:10.3389/fimmu.2020.01420)
Supplement: Supplementary file 4 [file Table_4.xls]

## Sheet: Sheet1
Table S4. The screening of α integrin candidate genes against C. gigas genome.
# --- full sequence ---- --- best 1 domain ---- --- domain number estimation ----
# target name accession query name accession E-value score bias E-value score bias exp reg clu ov env dom rep inc description of target
#------------------- ---------- -------------------- ---------- --------- ------ ----- --------- ------ ----- --- --- --- --- --- --- --- --- ---------------------
EKC18351 - Integrin_alpha2 PF08441.11 5e-81 273.5 0.0 6.2e-81 273.2 0.0 1.1 1 0 0 1 1 1 1 pep supercontig:oyster_v9:scaffold43844:247645:278826:-1 gene:CGI_10013155 transcript:EKC18351 gene_biotype:protein_coding transcript_biotype:protein_coding description:Integrin alpha-6 [Source:UniProtKB/TrEMBL;Acc:K1QA47]
EKC18458 - Integrin_alpha2 PF08441.11 2.9e-76 257.8 0.1 3.5e-76 257.5 0.1 1.1 1 0 0 1 1 1 1 pep supercontig:oyster_v9:scaffold43786:234476:275282:-1 gene:CGI_10012356 transcript:EKC18458 gene_biotype:protein_coding transcript_biotype:protein_coding description:Integrin alpha-8 [Source:UniProtKB/TrEMBL;Acc:K1PAJ8]
EKC41508 - Integrin_alpha2 PF08441.11 4.8e-29 102.1 0.0 1e-28 101.0 0.0 1.6 1 1 0 1 1 1 1 pep supercontig:oyster_v9:scaffold115:394752:406446:-1 gene:CGI_10021391 transcript:EKC41508 gene_biotype:protein_coding transcript_biotype:protein_coding description:Integrin alpha-PS3 [Source:UniProtKB/TrEMBL;Acc:K1R6W8]
EKC28745 - Integrin_alpha2 PF08441.11 1.3e-27 97.4 3.9 2.3e-27 96.5 3.9 1.3 1 0 0 1 1 1 1 pep supercontig:oyster_v9:scaffold1258:789902:820003:-1 gene:CGI_10023513 transcript:EKC28745 gene_biotype:protein_coding transcript_biotype:protein_coding description:Integrin alpha-4 [Source:UniProtKB/TrEMBL;Acc:K1QIL4]
EKC18839 - Integrin_alpha2 PF08441.11 9.1e-22 78.1 0.2 1.9e-21 77.1 0.2 1.4 1 1 0 1 1 1 1 pep supercontig:oyster_v9:scaffold43530:25078:54104:-1 gene:CGI_10010727 transcript:EKC18839 gene_biotype:protein_coding transcript_biotype:protein_coding description:Estrogen sulfotransferase [Source:UniProtKB/TrEMBL;Acc:K1PIV5]
EKC37803 - Integrin_alpha2 PF08441.11 2.2e-14 53.7 0.0 3.7e-14 53.0 0.0 1.3 1 0 0 1 1 1 1 pep supercontig:oyster_v9:scaffold381:412276:427069:-1 gene:CGI_10017565 transcript:EKC37803 gene_biotype:protein_coding transcript_biotype:protein_coding description:Integrin alpha-4 [Source:UniProtKB/TrEMBL;Acc:K1QVX0]
EKC29903 - Integrin_alpha2 PF08441.11 2.2e-12 47.2 0.0 3.4e-12 46.5 0.0 1.2 1 0 0 1 1 1 1 pep supercontig:oyster_v9:scaffold1148:57234:80106:-1 gene:CGI_10008246 transcript:EKC29903 gene_biotype:protein_coding transcript_biotype:protein_coding description:Integrin alpha-4 [Source:UniProtKB/TrEMBL;Acc:K1Q7K3]
EKC38514 - Integrin_alpha2 PF08441.11 1.1e-10 41.6 0.1 2.8e-09 36.9 0.1 2.1 1 1 0 1 1 1 1 pep supercontig:oyster_v9:scaffold336:195464:211672:1 gene:CGI_10012568 transcript:EKC38514 gene_biotype:protein_coding transcript_biotype:protein_coding description:Integrin alpha-4 [Source:UniProtKB/TrEMBL;Acc:K1R4S2]
EKC20678 - Integrin_alpha2 PF08441.11 0.00022 20.8 2.5 0.0042 16.6 0.4 2.1 2 0 0 2 2 2 2 pep supercontig:oyster_v9:scaffold41792:72647:92865:-1 gene:CGI_10005638 transcript:EKC20678 gene_biotype:protein_coding transcript_biotype:protein_coding description:Integrin alpha-9 [Source:UniProtKB/TrEMBL;Acc:K1PGF3]
