# Supplementary material for: The Members of the Highly Diverse Crassostrea gigas Integrin Family Cooperate for the Generation of Various Immune Responses
Source: Front Immunol. 2020 Jul 23;11:1420. doi: 10.3389/fimmu.2020.01420 (PMC7390872; doi:10.3389/fimmu.2020.01420)
Supplement: Supplementary file 5 [file Table_5.xls]

## Sheet: Sheet1
Table S5. The screening of β integrin candidate genes against C. gigas genome.
# --- full sequence ---- --- best 1 domain ---- --- domain number estimation ----
# target name accession query name accession E-value score bias E-value score bias exp reg clu ov env dom rep inc description of target
#------------------- ---------- -------------------- ---------- --------- ------ ----- --------- ------ ----- --- --- --- --- --- --- --- --- ---------------------
EKC18490 - Integrin_beta PF00362.17 8.2e-109 363.6 0.7 4.7e-47 161.3 0.1 4.2 2 2 2 4 4 4 4 pep supercontig:oyster_v9:scaffold43764:121281:149056:-1 gene:CGI_10012179 transcript:EKC18490 gene_biotype:protein_coding transcript_biotype:protein_coding description:Integrin beta [Source:UniProtKB/TrEMBL;Acc:K1PQ03]
EKC37463 - Integrin_beta PF00362.17 6.1e-87 291.9 0.0 9.9e-87 291.2 0.0 1.3 1 0 0 1 1 1 1 pep supercontig:oyster_v9:scaffold399:36461:60856:1 gene:CGI_10009281 transcript:EKC37463 gene_biotype:protein_coding transcript_biotype:protein_coding description:Integrin beta [Source:UniProtKB/TrEMBL;Acc:K1QUZ5]
EKC36497 - Integrin_beta PF00362.17 1.7e-79 267.5 0.0 2.5e-79 267.0 0.0 1.2 1 0 0 1 1 1 1 pep supercontig:oyster_v9:scaffold471:1246022:1262836:-1 gene:CGI_10027039 transcript:EKC36497 gene_biotype:protein_coding transcript_biotype:protein_coding description:Integrin beta [Source:UniProtKB/TrEMBL;Acc:K1QI90]
EKC35462 - Integrin_beta PF00362.17 2.8e-71 240.6 0.0 3.9e-71 240.2 0.0 1.2 1 0 0 1 1 1 1 pep supercontig:oyster_v9:scaffold542:109727:126005:-1 gene:CGI_10014761 transcript:EKC35462 gene_biotype:protein_coding transcript_biotype:protein_coding description:Integrin beta [Source:UniProtKB/TrEMBL;Acc:K1QEX5]
EKC18491 - Integrin_beta PF00362.17 1.4e-52 179.3 0.0 2.2e-52 178.7 0.0 1.2 1 0 0 1 1 1 1 pep supercontig:oyster_v9:scaffold43764:153863:169907:-1 gene:CGI_10012180 transcript:EKC18491 gene_biotype:protein_coding transcript_biotype:protein_coding description:Integrin beta [Source:UniProtKB/TrEMBL;Acc:K1QAH5]
EKC27173 - Integrin_beta PF00362.17 3.6e-49 168.2 0.0 1.4e-46 159.8 0.0 2.3 1 1 1 2 2 2 2 pep supercontig:oyster_v9:scaffold1473:13162:33966:1 gene:CGI_10003509 transcript:EKC27173 gene_biotype:protein_coding transcript_biotype:protein_coding description:Integrin beta pat-3 [Source:UniProtKB/TrEMBL;Acc:K1PZS4]
EKC26086 - Integrin_beta PF00362.17 1.2e-09 38.7 0.0 1.9e-05 25.1 0.0 3.4 2 1 1 3 3 3 2 pep supercontig:oyster_v9:scaffold1605:780717:805704:1 gene:CGI_10023393 transcript:EKC26086 gene_biotype:protein_coding transcript_biotype:protein_coding description:Integrin beta-3 [Source:UniProtKB/TrEMBL;Acc:K1QX48]
EKC37462 - Integrin_beta PF00362.17 1.8e-09 38.2 0.0 3.5e-09 37.3 0.0 1.4 1 0 0 1 1 1 1 pep supercontig:oyster_v9:scaffold399:1738:36362:1 gene:CGI_10009280 transcript:EKC37462 gene_biotype:protein_coding transcript_biotype:protein_coding description:Integrin beta-1 [Source:UniProtKB/TrEMBL;Acc:K1QL04]
EKC18492 - Integrin_beta PF00362.17 0.00015 22.0 0.0 0.00028 21.2 0.0 1.4 1 0 0 1 1 1 1 pep supercontig:oyster_v9:scaffold43764:172589:184779:-1 gene:CGI_10012181 transcript:EKC18492 gene_biotype:protein_coding transcript_biotype:protein_coding description:Integrin beta [Source:UniProtKB/TrEMBL;Acc:K1P455]
EKC41673 - Integrin_beta PF00362.17 0.019 15.2 0.0 4.7 7.3 0.0 2.2 1 1 1 2 2 2 0 pep supercontig:oyster_v9:scaffold102:5177:6142:1 gene:CGI_10028418 transcript:EKC41673 gene_biotype:protein_coding transcript_biotype:protein_coding
EKC28948 - Integrin_beta PF00362.17 0.02 15.1 0.3 0.38 10.9 0.0 2.5 2 1 0 3 3 3 0 pep supercontig:oyster_v9:scaffold1237:22633:24816:1 gene:CGI_10012792 transcript:EKC28948 gene_biotype:protein_coding transcript_biotype:protein_coding
EKC31369 - Integrin_beta PF00362.17 0.19 11.9 1.1 0.55 10.4 0.1 2.4 3 0 0 3 3 3 0 pep supercontig:oyster_v9:scaffold980:409266:412340:1 gene:CGI_10019228 transcript:EKC31369 gene_biotype:protein_coding transcript_biotype:protein_coding description:Collagen alpha-1(XII) chain [Source:UniProtKB/TrEMBL;Acc:K1QJM8]
